# Supplementary material for: A tool for simulating collision probabilities of animals with marine renewable energy devices
Source: PLoS One. 2017 Nov 29;12(11):e0188780. doi: 10.1371/journal.pone.0188780 (PMC5706689; doi:10.1371/journal.pone.0188780)
Supplement: S1 File — (FCMACRO) [file pone.0188780.s001.fcmacro]

# -*- coding: utf-8 -*-

#Set if running outside freecad macro
import sys
FREECADPATH = '/usr/lib/freecad/lib'
sys.path.append(FREECADPATH)

#Import always
import FreeCAD
import Part
import numpy as np
import matplotlib.pyplot as plt
import csv

plt.clf()
# Dummy script for collision risk model
#Length in mm, time in s
#Use dot to force floats!

################### User Input #########################################
deltaT=0.05
L=20000. #Tetherlength, must match 3D model
WingSpan=3000. # Must match 3D Model
Tol=1. #Tolreance for distance between bodies to count as impact
BasePath = "/home/pal/Projects/CollisionRiskModell/"
# File containing kite descritpion
FilenameKite = "KiteAssembly.brep"
FilenameTether="Tether20m.brep"
FilenameInput="Inputdata.csv"
#FilenameInput="error_check.csv"

debug=0
gui=0
plot=0
########################################################################

#Read array of Siminputs
SealLength,Ypos,Zpos,velocity,deltaStart,TKite,WaterDepth,KiteDepth,height,Width = np.loadtxt(BasePath+FilenameInput, delimiter=',',skiprows=0, unpack=True)

CollisionKite=[0]*len(SealLength) #Initialize CollisionCounter with Zero
CollisionTether=[0]*len(SealLength) #Initialize CollisionCounter with Zero


Kite = Part.Shape()
try:
	Kite.read(BasePath+FilenameKite)
except:
	print "*** Error importing Shape from f" '\n'
	exit()

Tether = Part.Shape()
try:
	Tether.read(BasePath+FilenameTether)
except:
	print "*** Error importing Shape from f" '\n'
	exit()

#try:
	#Seal.read(BasePath+Filename2)
#except:
	#print "*** Error importing Shape from f" '\n'
	#exit()


for NSim in range(len(SealLength)):
    print NSim
    Document = App.newDocument("Kite"+str(NSim) )
    Document.addObject("Part::Feature","Kite").Shape = Kite
    Document.addObject("Part::Feature","Tether").Shape = Tether
    
    Document.addObject("Part::Ellipsoid","Seal")
    Document.Seal.Radius1=0.3*SealLength[NSim]
    Document.Seal.Radius2=0.5*SealLength[NSim]
    Document.Seal.Radius3=0.3*SealLength[NSim]
    Document.Seal.Angle1=-90.00
    Document.Seal.Angle2=90.00
    Document.Seal.Angle3=360.00
    Document.Seal.Placement=App.Placement(App.Vector(0.,Ypos[NSim],Zpos[NSim]),App.Rotation(0.00,0.00,0.00,1.00))
    Document.Seal.Label='Seal'
    Document.recompute()
    
    if gui:
        Gui.ActiveDocument.ActiveView.setAxisCross(True)
        Gui.activeDocument().activeView().viewAxonometric()

    Flowlength=L+SealLength[NSim]#Estimate of max x extension of kite assembly
    
    #Beware CAD is in mm!
    Timesteps=np.arange(0,Flowlength/velocity[NSim],deltaT)
    #Timesteps=np.arange(0,TKite[NSim],deltaT)
    #Variables for plotting etc
    KiteTrack=[]
    alpha=[]
    beta=[]
    gamma=[]
   # CollKite=0.
   # CollTether=0.
    
    for Time in Timesteps:
        #print Time
        Kitemoved=Kite.copy()
        Tethermoved=Tether.copy()
        Sealmoved=Document.Seal.Shape.copy()
        #Point at original Kite Position for auxiliary calcs
        Kitepos = Part.Vertex(App.Vector(0,0,L))
        Kiteorient=Part.Line()
        Kiteorient.StartPoint=(Kitepos.X,Kitepos.Y,Kitepos.Z)
        Kiteorient.EndPoint=(1,0,Kitepos.Z)
        KiteDir=Kiteorient.toShape()
        #Document = App.newDocument("Kite"+str(Time) )
        #Move seal in x direction with flow velocity
        Sealmoved.translate(App.Vector(velocity[NSim]*(Time),0.,0.))
        #Move kite
    
        #Euler angles for kite motion
        beta.append(np.degrees(np.arccos((WaterDepth[NSim]-KiteDepth[NSim]+height[NSim]/2.*np.sin(2.*np.pi/TKite[NSim]*2.*(Time-deltaStart[NSim])))/L)))
        #beta=0.	
        gamma.append(np.degrees(np.arcsin((Width[NSim]/2./(np.sin(np.radians(beta[-1]))*L)*np.sin(2*np.pi/TKite[NSim]*(Time-deltaStart[NSim]))))))
        #gamma=0.	
    
        Placement1=App.Placement(App.Vector(0,0,0), App.Rotation(gamma[-1],0.,0.))
        Placement2=App.Placement(App.Vector(0,0,0), App.Rotation(0.,beta[-1],0.))
    
        KiteDir.Placement=Placement1.multiply(Placement2)
        if  len(KiteTrack)>=2:
            v1=KiteTrack[-1].sub(KiteTrack[-2]) #Direction of motion
            v2=KiteDir.Curve.EndPoint.sub(KiteDir.Curve.StartPoint)
            alphanew=0.
        
            if gamma[-1]>=0:
		if np.diff(gamma)[-1]>=0.:
			alphanew=np.degrees(v1.getAngle(v2))
		else:
			alphanew=360.-np.degrees(v1.getAngle(v2))
            if gamma[-1]<=0:
		if np.diff(gamma)[-1]>=0.:
			alphanew=np.degrees(v1.getAngle(v2))
		else:
			alphanew=-np.degrees(v1.getAngle(v2))		
               
            alpha.append(alphanew)
        else:
            alpha.append(0.)
    
        Placement3=App.Placement(App.Vector(0,0,0), App.Rotation(alpha[-1],0.,0.))
        
        Kitemoved.Placement=Placement1.multiply(Placement2.multiply(Placement3))
        Tethermoved.Placement=Placement1.multiply(Placement2.multiply(Placement3))
        
        Kitepos.Placement=Placement1.multiply(Placement2.multiply(Placement3))
        KiteTrack.append(Kitepos.Point)
        #Check for Collision between Kite and Seal
        Dist=Kitemoved.distToShape(Sealmoved)
        #Check for Collision between Kite and Tether
        Dist2=Tethermoved.distToShape(Sealmoved)
    
        if  (Dist[0]<1 or Dist2[0]<1):
            #Collision detected
            CollPointSphere = Part.makeSphere(100)
            if Dist[0]<1:
                #CollKite.append(1)
                CollisionKite[NSim]=1 
                CollPointSphere.Placement.Base=Dist[1][0][0]
                
            if Dist2[0]<1:
                #CollTether.append(1)
                CollisionTether[NSim]=1  
                CollPointSphere.Placement.Base=Dist2[1][0][0]
                      
            Document.addObject("Part::Feature","Collision").Shape=CollPointSphere
            if gui:
                Gui.ActiveDocument.Collision.ShapeColor=(1.0,0.,0.)
                Document.addObject("Part::Feature","Kitemoved"+str(Time)).Shape = Kitemoved
                Document.addObject("Part::Feature","Tethermoved"+str(Time)).Shape = Tethermoved
                Document.addObject("Part::Feature","Sealmoved"+str(Time)).Shape = Sealmoved
                Gui.ActiveDocument.getObject('Sealmoved'+str(Time).replace('.','_')).ShapeColor=(0.9,0.9,0.9)
                Gui.ActiveDocument.getObject('Kitemoved'+str(Time).replace('.','_')).ShapeColor=(1.,1.,0.)
                Gui.ActiveDocument.getObject('Tethermoved'+str(Time).replace('.','_')).ShapeColor=(1.,2.,0.)
                if (len(KiteTrack)>2):
                    Document.addObject("Part::Feature","Kitetrack"+str(Time)).Shape = Part.makePolygon(KiteTrack)
           
            break

        if gui:
              FreeCADGui.SendMsgToActiveView("ViewFit")

        if (gui and debug):
            Document.addObject("Part::Feature","Kitemoved"+str(Time)).Shape = Kitemoved
            Document.addObject("Part::Feature","Tethermoved"+str(Time)).Shape = Tethermoved
            Document.addObject("Part::Feature","Sealmoved"+str(Time)).Shape = Sealmoved
            Gui.ActiveDocument.getObject('Sealmoved'+str(Time).replace('.','_')).ShapeColor=(0.9,0.9,0.9)
            Gui.ActiveDocument.getObject('Kitemoved'+str(Time).replace('.','_')).ShapeColor=(1.,1.,0.)
            Gui.ActiveDocument.getObject('Tethermoved'+str(Time).replace('.','_')).ShapeColor=(1.,2.,0.)
            if (len(KiteTrack)>2):
                Document.addObject("Part::Feature","Kitetrack"+str(Time)).Shape = Part.makePolygon(KiteTrack)

            FreeCADGui.SendMsgToActiveView("ViewFit")
            Gui.activeDocument().activeView().saveImage(BasePath+'ImageSim'+str(NSim)+'Time'+str(Time)+'.png',1251,706,'Current')

    if plot:
        plt.plot(np.arange(0,Time,deltaT),alpha[:-1],label='alpha')
        plt.plot(np.arange(0,Time,deltaT),beta[:-1],label='beta')
        plt.plot(np.arange(0,Time,deltaT),gamma[:-1],label='gamma')
        plt.legend()
        plt.show()


#Write out results
arrayofdata=np.transpose([SealLength,Ypos,Zpos,velocity,deltaStart,TKite,WaterDepth,KiteDepth,height,Width ,CollisionKite,CollisionTether])
np.savetxt(BasePath+"Outputdata.csv", arrayofdata, delimiter=",")
